# Supplementary material for: Comparative Outcomes of Amblyopia Treatment in High Astigmatism: Stability and Sustained Improvements
Source: J Clin Med. 2025 May 20;14(10):3577. doi: 10.3390/jcm14103577 (PMC12112649; doi:10.3390/jcm14103577)
Supplement: Supplementary file 1 [file jcm-14-03577-s001.zip]

Archive with 1 entries (1 files):
- jcm-3508274-supplementary.pdf
